# Supplementary material for: Synthesis of Hydroxyaromatic Carboxylic Acids via Homogeneous Kolbe-Schmitt Carboxylation of Phenoxides
Source: Molecules. 2026 Jan 10;31(2):239. doi: 10.3390/molecules31020239 (PMC12843966; doi:10.3390/molecules31020239)
Supplement: Supplementary file 1 [file molecules-31-00239-s001.zip]

Archive with 1 entries (1 files):
- molecules-4068279-supplementary.pdf
